# Supplementary material for: Monitoring Exposure to Five Chemical Warfare Agents Using the Dried Urine Spot Technique and Liquid Chromatography-Mass Spectrometry/Mass Spectrometry—In Vivo Determination of Sarin Metabolite in Mice
Source: Molecules. 2023 Nov 21;28(23):7687. doi: 10.3390/molecules28237687 (PMC10707994; doi:10.3390/molecules28237687)
Supplement: Supplementary file 1 [file molecules-28-07687-s001.zip]

Archive with 1 entries (1 files):
- molecules-2636862-supplementary.pdf
